# Supplementary material for: NagRBt Is a Pleiotropic and Dual Transcriptional Regulator in Bacillus thuringiensis
Source: Front Microbiol. 2018 Sep 11;9:1899. doi: 10.3389/fmicb.2018.01899 (PMC6141813; doi:10.3389/fmicb.2018.01899)
Supplement: Supplementary file 1 [file Table_2.XLS]

## Sheet: Sheet1
The predicted NagRBt binding sites identified by PREDetector with the cut-off score 7.0 according to the corresponding 16-bp dre sequence of nagA, nagP, chiA, chiB and chitin.
#	CIS-ELEMENT	SCORE	GENE ID	FUNCTION	POSITION	CO-TRANSC GENE	CO-TRANSC FUNCTION
1	atacatctagacaact	12.76	BTF1_16665	extracellular exochitinase ChiA	-36	-	-
2	acacatctatacaact	12.12	BTF1_00220	nagP	-107	-	-
3	agatgtatagtcgact	10.7	BTF1_03055	TetR family transcriptional regulator	-194	-	-
4	aatcatctagacaact	10.1	BTF1_19025	hypothetical protein	-107	-	-
5	acatgtcaagacaact	9.82	BTF1_19070c	hypothetical protein	-78	-	-
6	agttgtatagacgtga	9.82	BTF1_18560c	phosphocarrier protein HPr	-52	BTF1_18555c	phosphoenolpyruvate-protein phosphotransferase
7	agatgtatagacttgt	9.8	BTF1_01610	outer surface protein	-156	-	-
8	agacatcacgaagtct	9.57	BTF1_28050c	chitinase B	-113	-	-
9	agttggctagtcatct	9.56	BTF1_11665c	chitin binding protein	-56	-	-
10	agttgtctagttatgc	9.2	BTF1_24430c	PTS system, lichenan-specific IIB component	-249	BTF1_24425c	PTS system cellobiose-specific transporter subunit IIC
11	acatgtctagataacc	8.88	BTF1_19055c	peptidase T	-116	-	-
12	acttgtctagaggtct	8.87	BTF1_24980c	PTS system glucose-specific transporter subunit IIA	-251	-	-
13	agatgagtagtcaact	8.82	BTF1_06255	hypothetical protein	-2	-	-
14	agttgtatagaaaact	8.76	BTF1_13760c	hypothetical protein	-250	-	-
15	agataaagagatgtgt	8.73	BTF1_03380	hypothetical protein	-260	-	-
16	atataactattcatct	8.66	BTF1_07130c	multidrug ABC transporter	-3	-	-
17	cgtcatctatacatct	8.62	BTF1_23845c	wall-associated protein	-276	-	-
18	agataaatagatctct	8.35	BTF1_03875c	hypothetical protein	-55	BTF1_03870c	GNAT family acetyltransferase
19	agatatctaaataact	8.35	BTF1_02575c	major facilitator superfamily protein	-133	-	-
20	agatgtcaacaaatgt	8.34	BTF1_09120	ABC transporter ATP-binding protein	-2	BTF1_09125	ABC transporter permease
21	agttatatagaaatat	8.29	BTF1_14695	oligoendopeptidase F	-43	-	-
22	agataaaaagaggtgt	8.15	BTF1_19000	pyrroline-5-carboxylate reductase	-83	-	-
23	agacaattattcgtct	8.14	BTF1_18680c	Sodium/proline symporter	-147	-	-
24	agttgactaatcatct	8.14	BTF1_16925c	pyruvate synthase alpha chain	-3	-	-
25	agaggacacgatgtgt	8.12	BTF1_10395c	aspartate racemase	-253	-	-
26	agacatcgagatgaca	8.12	BTF1_07795	GNAT family acetyltransferase	-10	-	-
27	gcacgagtagttgtct	8.05	BTF1_18590c	N-acetylglucosamine-6-phosphate deacetylase	-90	BTF1_18585c	glucosamine-6-phosphate deaminase
28	atacttttagttaact	8.05	BTF1_14780	hypothetical protein	-74	-	-
29	acaaatcgagttgtct	7.95	BTF1_18465	3-hydroxybutyrate dehydrogenase	7	-	-
30	agatttctagataacc	7.94	BTF1_24530c	hypothetical protein	-176	-	-
31	agttgtctagaataat	7.94	BTF1_08680	hypothetical protein	17	-	-
32	atatgactagttatgt	7.92	BTF1_20965c, clpX	ATP-dependent protease ATP-binding subunit ClpX	-124	-	-
33	agttttctttacatct	7.92	BTF1_04110	cell envelope-bound metalloprotease (camelysin)	-69	-	-
34	agataacaaaatgtat	7.79	BTF1_09695	hypothetical protein	-10	-	-
35	acacgtccagtcaatt	7.78	BTF1_21000c	hypothetical protein	-68	-	-
36	agatgagaagaagact	7.68	BTF1_19650	cystathionine gamma-synthase	-103	BTF1_19655	cystathionine beta-lyase
37	tctcttctattcgtct	7.68	BTF1_18450c	hypothetical protein	-42	-	-
38	agtgttctagatgtat	7.59	BTF1_09325c	DNA integration/recombination/inversion protein	12	-	-
39	acacaactagtaacct	7.59	BTF1_08205	hypothetical protein	-128	-	-
40	agatgactcgtcatgc	7.58	BTF1_18965c, argD	acetylornithine aminotransferase	-3	BTF1_18960c	ornithine carbamoyltransferase
41	agttgtatagttgtaa	7.58	BTF1_01335c	peptidase, M23/M37 family protein	-35	BTF1_01330c	hypothetical protein
42	agacttctatttattt	7.55	BTF1_11355	lipoprotein	-73	-	-
43	agacatctaaattact	7.53	BTF1_14935	GerZA	-293	BTF1_14940/BTF1_14945	GerZB/GerZC
44	acttgtttagttgtct	7.51	BTF1_06900	xaa-pro aminopeptidase	-132	-	-
45	agtcgtaacgatatgt	7.36	BTF1_05740	fatty acid hydroxylase-like protein	-49	-	-
46	actcatcttgataaat	7.31	BTF1_02795c	hypothetical protein	-308	-	-
47	agtcaactagctgtaa	7.29	BTF1_15525	aldehyde dehydrogenase	4	-	-
48	agttataaaggcgtat	7.21	BTF1_09430	hypothetical protein	16	BTF1_09435/BTF1_09440	anhydro-N-acetylmuramic acid kinase/hypothetical protein
49	agttgaataaaagtat	7.2	BTF1_27865	hypothetical protein	8	-	-
50	atacaaatagatgtat	7.19	BTF1_26160	SigmaK-factor processing regulatory protein BofA	-39	-	-
51	aaataaatagatgtat	7.19	BTF1_07260	peptidoglycan N-acetylglucosamine	-69	BTF1_07265	lipoprotein
52	acatatattgttgtct	7.15	BTF1_07455	hypothetical protein	-195	-	-
53	tttcgacttgtcatct	7.12	BTF1_18435c	hypothetical protein	-84	-	-
54	aggcatgtatacaact	7.1	BTF1_25960c	phosphoesterase, DHH family protein	-11	BTF1_25955c/BTF1_25950c	50S ribosomal protein L9/replicative DNA helicase
55	agttgaatagttaaat	7.1	BTF1_03360	cold shock protein CspA	-168	-	-
56	aaattactagtcgtgt	7.09	BTF1_15895c	hypothetical protein	-60	-	-
57	agataaaaagaaatat	7.09	BTF1_07820	hypothetical protein	-123	-	-
58	agttataaagtaatgt	7.09	BTF1_01545	hypothetical protein	-49	-	-
59	agatgtatatacatca	7.08	BTF1_23020c, pgi	glucose-6-phosphate isomerase	-168	-	-
60	agattacaagatgtca	7.07	BTF1_08290	hypothetical protein	-10	-	-
61	agatgaatagatgctt	7.06	BTF1_11610c	ATP-dependent DNA helicase RecQ	-87	BTF1_11605c	btrG family protein
62	aaatgtatagacaact	7.04	BTF1_24555	nucleoside permease nupC	-59	-	-
63	acacatctactcaaat	7.04	BTF1_10480c	hypothetical protein	-102	-	-
64	atacatttagaagtgt	7.03	BTF1_00745	Transcription antiterminator, LytR family protein	-45
65	agacatttagatattt	7.03	BTF1_22795c	ArsR family transcriptional regulator	-40	BTF1_22790c	hypothetical protein
66	agacatgttgatcact	7.01	BTF1_21180c	hypothetical protein	-11	-	-
67	atacttctttccaact	7	BTF1_13995	histidyl-tRNA ligase	-166	-	-
The position of the outermost end of a dre site relative to the respective translation start point of the gene.
